# Supplementary material for: Uncovering the Role of Natural and Synthetic Small Molecules in Counteracting the Burden of α-Synuclein Aggregates and Related Toxicity in Different Models of Parkinson’s Disease
Source: Int J Mol Sci. 2023 Aug 29;24(17):13370. doi: 10.3390/ijms241713370 (PMC10488152; doi:10.3390/ijms241713370)
Supplement: Supplementary file 1 [file ijms-24-13370-s001.zip]

Archive with 1 entries (1 files):
- ijms-2566197-supplementary.pdf
